# Supplementary material for: Biohybrid Robotic Hand to Investigate Tactile Encoding and Sensorimotor Integration
Source: Biomimetics (Basel). 2024 Jan 27;9(2):78. doi: 10.3390/biomimetics9020078 (PMC10886511; doi:10.3390/biomimetics9020078)
Supplement: Supplementary file 1 [file biomimetics-09-00078-s001.zip]

Archive with 4 entries (4 files):
- Video 1.m4v
- Video 2.m4v
- Video 3.m4v
- Video 4.m4v
